# Supplementary material for: Intertissue small RNA communication mediates the acquisition and inheritance of hormesis in Caenorhabditis elegans
Source: Commun Biol. 2021 Feb 16;4:207. doi: 10.1038/s42003-021-01692-3 (PMC7886853; doi:10.1038/s42003-021-01692-3)
Supplement: Supplementary file 3 — Supplementary Data 1 [file 42003_2021_1692_MOESM3_ESM.xlsx]

## Sheet: Figure 1
Supplementary Data 1. Summary of stress resistance experiments.
Figure	Generation		Condition	Mean survival time (h) mean ± S.E.				# animals (N)	P-value
				Total	Exp. 1	Exp. 2	Exp. 3		vs WT Control	vs WT Hyperosmosis	vs dcr-1 -/- Control	vs dcr-1 -/- Hyperosmoss
1c	P0	WT	Control	5.63 ± 0.35	6.20 ± 0.14	5.00 ± 0.12	5.70 ± 0.13	90 (3)	-	< 0.0001	< 0.0001	< 0.0001
			Hyperosmosis	6.84 ± 0.34	7.40 ± 0.18	6.23 ± 0.12	6.90 ± 0.13	90 (3)	< 0.0001	-	0.0062	0.0007
		dcr-1 -/-	Control	7.28 ± 0.20	7.00 ± 0.22	7.17 ± 0.29	7.67 ± 0.20	90 (3)	< 0.0001	0.0062	-	1
			Hyperosmosis	7.42 ± 0.40	6.70 ± 0.20	7.47 ± 0.29	8.10 ± 0.22	90 (3)	< 0.0001	0.0007	1	-
Figure	Generation		Condition	Mean survival time (h) mean ± S.E.				# animals (N)	P-value
				Total	Exp. 1	Exp. 2	Exp. 3		vs WT Control	vs WT Hyperosmosis	vs dcr-1 +/- Control	vs dcr-1 +/- Hyperosmoss
1d	P0	WT	Control	5.98 ± 0.12	6.20 ± 0.17	5.77 ± 0.13	5.97 ± 0.12	90 (3)	-	< 0.0001	0.0516	0.0172
			Hyperosmosis	7.29 ± 0.15	7.50 ± 0.15	7.00 ± 0.12	7.37 ± 0.15	90 (3)	< 0.0001	-	< 0.0001	< 0.0001
		dcr-1 +/-	Control	6.33 ± 0.33	6.80 ± 0.25	6.50 ± 0.19	5.70 ± 0.15	90 (3)	0.0516	< 0.0001	-	1
			Hyperosmosis	6.39 ± 0.40	6.70 ± 0.20	6.87 ± 0.21	5.60 ± 0.11	90 (3)	0.0172	< 0.0001	1	-
									vs WT Control	vs WT Hyperosmosis	vs dcr-1 -/- Control	vs dcr-1 -/- Hyperosmoss
	F1	WT	Control	6.17 ± 0.22	6.47 ± 0.13	5.73 ± 0.15	6.30 ± 0.16	90 (3)	-	< 0.0001	< 0.0001	< 0.0001
			Hyperosmosis	7.18 ± 0.19	7.30 ± 0.13	6.80 ± 0.17	7.43 ± 0.17	90 (3)	< 0.0001	-	1	0.0923
		dcr-1 -/-	Control	7.04 ± 0.42	7.40 ± 0.23	7.53 ± 0.23	6.20 ± 0.24	90 (3)	< 0.0001	1	-	0.3147
			Hyperosmosis	7.44 ± 0.31	7.77 ± 0.18	7.73 ± 0.21	6.83 ± 0.22	90 (3)	< 0.0001	0.0923	0.3147	-
Figure	Generation		Condition	Mean survival time (h) mean ± S.E.				# animals (N)	P-value
				Total	Exp. 1	Exp. 2	Exp. 3		vs WT Control	vs WT Hyperosmosis	vs MAGO12 Control	vs MAGO12 Hyperosmoss
1e	P0	WT	Control	5.57 ± 0.18	5.90 ± 0.14	5.53 ± 0.14	5.27 ± 0.10	90 (3)	-	< 0.0001	< 0.0001	< 0.0001
			Hyperosmosis	6.87 ± 0.21	7.23 ± 0.14	6.87 ± 0.15	6.50 ± 0.10	90 (3)	< 0.0001	-	0.1345	< 0.0001
		MAGO12	Control	6.99 ± 0.16	6.67 ± 0.17	7.20 ± 0.12	7.10 ± 0.14	90 (3)	< 0.0001	0.1345	-	0.0003
			Hyperosmosis	7.48 ± 0.14	7.20 ± 0.13	7.63 ± 0.12	7.60 ± 0.12	90 (3)	< 0.0001	< 0.0001	0.0003	-
	F1	WT	Control	5.2 ± 0.31	4.77 ± 0.09	5.80 ± 0.13	5.03 ± 0.12	90 (3)	-	< 0.0001	< 0.0001	< 0.0001
			Hyperosmosis	5.91 ± 0.30	5.60 ± 0.11	6.50 ± 0.17	5.63 ± 0.13	90 (3)	< 0.0001	-	< 0.0001	< 0.0001
		MAGO12	Control	6.93 ± 0.38	6.33 ± 0.18	7.63 ± 0.10	6.83 ± 0.14	90 (3)	< 0.0001	< 0.0001	-	1
			Hyperosmosis	7.1 ± 0.30	6.73 ± 0.16	7.70 ± 0.08	6.87 ± 0.11	90 (3)	< 0.0001	< 0.0001	1	-
Figure	Generation		Condition	Mean survival time (h) mean ± S.E.				# animals (N)	P-value
				Total	Exp. 1	Exp. 2	Exp. 3		vs WT Control	vs WT Hyperosmosis	vs drsh-1 -/- Control	vs drsh-1 -/- Hyperosmoss
1f	P0	WT	Control	5.83 ± 0.30	6.37 ± 0.16	5.33 ± 0.17	5.80 ± 0.17	90 (3)	-	< 0.0001	< 0.0001	< 0.0001
			Hyperosmosis	7.27 ± 0.2	7.63 ± 0.14	6.93 ± 0.16	7.23 ± 0.17	90 (3)	< 0.0001	-	0.0001	< 0.0001
		drsh-1 -/-	Control	7.89 ± 0.14	8.17 ± 0.24	7.80 ± 0.26	7.70 ± 0.23	90 (3)	< 0.0001	0.0001	-	1
			Hyperosmosis	7.94 ± 0.24	8.43 ± 0.17	7.73 ± 0.22	7.67 ± 0.23	90 (3)	< 0.0001	< 0.0001	1	-
Figure	Generation		Condition	Mean survival time (h) mean ± S.E.				# animals (N)	P-value
				Total	Exp. 1	Exp. 2	Exp. 3		vs WT Control	vs WT Hyperosmosis	vs drsh-1 +/- Control	vs drsh-1 +/- Hyperosmoss
1g	P0	WT	Control	5.86 ± 0.19	6.20 ± 0.14	5.53 ± 0.15	5.83 ± 0.16	90 (3)	-	< 0.0001	< 0.0001	< 0.0001
			Hyperosmosis	7.43 ± 0.17	7.77 ± 0.17	7.27 ± 0.17	7.27 ± 0.19	90 (3)	< 0.0001	-	0.0057	0.0656
		drsh-1 +/-	Control	6.8 ± 0.17	7.10 ± 0.17	6.77 ± 0.20	6.53 ± 0.24	90 (3)	< 0.0001	0.0057	-	1
			Hyperosmosis	6.91 ± 0.08	7.07 ± 0.24	6.80 ± 0.23	6.87 ± 0.20	90 (3)	< 0.0001	0.0656	1	-
									vs WT Control	vs WT Hyperosmosis	vs drsh-1 -/- Control	vs drsh-1 -/- Hyperosmoss
	F1	WT	Control	5.58 ± 0.41	6.33 ± 0.14	4.93 ± 0.10	5.47 ± 0.13	90 (3)	-	< 0.0001	< 0.0001	< 0.0001
			Hyperosmosis	6.54 ± 0.45	7.37 ± 0.12	5.80 ± 0.11	6.47 ± 0.15	90 (3)	< 0.0001	-	< 0.0001	< 0.0001
		drsh-1 -/-	Control	7.96 ± 0.23	8.27 ± 0.16	8.10 ± 0.19	7.50 ± 0.22	90 (3)	< 0.0001	< 0.0001	-	1
			Hyperosmosis	7.86 ± 0.27	7.83 ± 0.21	8.33 ± 0.23	7.40 ± 0.23	90 (3)	< 0.0001	< 0.0001	1	-
These data represent mergers of independent trials. P values were calculated by log-rank test with Bonferroni correction.
#, number of animals observed; N, number of independent trails.

## Sheet: Figure 2
Supplementary Data 2. Summary of stress resistance experiments.
Figure	Generation		Condition	Mean survival time (h) mean ± S.E.				# animals (N)	P-value
				Total	Exp. 1	Exp. 2	Exp. 3		vs WT Control	vs WT Hyperosmosis	vs hrde-1 Control	vs hrde-1 Hyperosmoss
2a	P0	WT	Control	5.10 ± 0.20	4.70 ± 0.12	5.23 ± 0.10	5.37 ± 0.09	90 (3)	-	< 0.0001	< 0.0001	< 0.0001
			Hyperosmosis	6.21 ± 0.12	6.00 ± 0.15	6.20 ± 0.15	6.43 ± 0.13	90 (3)	< 0.0001	-	0.0086	0.0018
		hrde-1	Control	5.79 ± 0.21	5.37 ± 0.16	5.93 ± 0.16	6.07 ± 0.15	90 (3)	< 0.0001	0.0086	-	< 0.0001
			Hyperosmosis	6.64 ± 0.22	6.20 ± 0.18	6.80 ± 0.17	6.93 ± 0.13	90 (3)	< 0.0001	0.0018	< 0.0001	-
	F1	WT	Control	4.99 ± 0.13	4.80 ± 0.11	4.93 ± 0.11	5.23 ± 0.11	90 (3)	-	< 0.0001	< 0.0001	< 0.0001
			Hyperosmosis	5.74 ± 0.14	5.60 ± 0.13	5.60 ± 0.13	6.03 ± 0.13	90 (3)	< 0.0001	-	1	1
		hrde-1	Control	5.62 ± 0.15	5.57 ± 0.14	5.40 ± 0.13	5.90 ± 0.14	90 (3)	< 0.0001	1	-	1
			Hyperosmosis	5.68 ± 0.22	5.77 ± 0.16	5.27 ± 0.13	6.00 ± 0.14	90 (3)	< 0.0001	1	1	-
Figure	Generation		Condition	Mean survival time (h) mean ± S.E.				# animals (N)	P-value
				Total	Exp. 1	Exp. 2	Exp. 3		vs WT Control	vs WT Hyperosmosis	vs nrde-1 Control	vs nrde-1 Hyperosmoss
2b	P0	WT	Control	5.11 ± 0.08	4.97 ± 0.07	5.13 ± 0.10	5.23 ± 0.11	90 (3)	-	< 0.0001	< 0.0001	< 0.0001
			Hyperosmosis	6.43 ± 0.24	6.90 ± 0.17	6.10 ± 0.14	6.30 ± 0.13	90 (3)	< 0.0001	-	< 0.0001	0.0002
		nrde-1	Control	5.73 ± 0.17	5.43 ± 0.15	5.77 ± 0.13	6.00 ± 0.16	90 (3)	< 0.0001	< 0.0001	-	< 0.0001
			Hyperosmosis	6.87 ± 0.18	7.23 ± 0.13	6.67 ± 0.18	6.70 ± 0.16	90 (3)	< 0.0001	0.0002	< 0.0001	-
	F1	WT	Control	5.07 ± 0.02	5.10 ± 0.11	5.03 ± 0.14	5.07 ± 0.10	90 (3)	-	< 0.0001	< 0.0001	< 0.0001
			Hyperosmosis	5.74 ± 0.04	5.77 ± 0.13	5.67 ± 0.14	5.80 ± 0.14	90 (3)	< 0.0001	-	0.1687	0.0001
		nrde-1	Control	5.94 ± 0.20	5.57 ± 0.11	6.23 ± 0.19	6.03 ± 0.17	90 (3)	< 0.0001	0.1687	-	0.0948
			Hyperosmosis	6.29 ± 0.23	5.87 ± 0.18	6.67 ± 0.16	6.33 ± 0.18	90 (3)	< 0.0001	0.0001	0.0948	-
									vs WT Control	vs WT Hyperosmosis	vs nrde-2 Control	vs nrde-2 Hyperosmoss
	P0	WT	Control	5.46 ± 0.13	5.27 ± 0.09	5.70 ± 0.18	5.40 ± 0.13	90 (3)	-	< 0.0001	< 0.0001	< 0.0001
			Hyperosmosis	6.56 ± 0.18	6.27 ± 0.14	6.90 ± 0.17	6.50 ± 0.17	90 (3)	< 0.0001	-	0.0155	0.0007
		nrde-2	Control	6.18 ± 0.14	6.37 ± 0.14	6.27 ± 0.18	5.90 ± 0.17	90 (3)	< 0.0001	0.0155	-	< 0.0001
			Hyperosmosis	6.96 ± 0.23	7.27 ± 0.14	7.10 ± 0.15	6.50 ± 0.19	90 (3)	< 0.0001	0.0007	< 0.0001	-
	F1	WT	Control	5.10 ± 0.05	5.00 ± 0.12	5.17 ± 0.14	5.13 ± 0.12	90 (3)	-	< 0.0001	< 0.0001	< 0.0001
			Hyperosmosis	5.77 ± 0.07	5.73 ± 0.15	5.67 ± 0.13	5.90 ± 0.16	90 (3)	< 0.0001	-	1	0.4966
		nrde-2	Control	5.84 ± 0.23	6.17 ± 0.17	5.97 ± 0.15	5.40 ± 0.15	90 (3)	< 0.0001	1	-	1
			Hyperosmosis	5.90 ± 0.27	5.73 ± 0.20	6.43 ± 0.14	5.53 ± 0.18	90 (3)	< 0.0001	0.4966	1	-
									vs WT Control	vs WT Hyperosmosis	vs nrde-4 Control	vs nrde-4 Hyperosmoss
	P0	WT	Control	5.37 ± 0.18	5.70 ± 0.18	5.07 ± 0.10	5.33 ± 0.14	90 (3)	-	< 0.0001	< 0.0001	< 0.0001
			Hyperosmosis	6.33 ± 0.24	6.77 ± 0.16	5.95 ± 0.15	6.30 ± 0.15	90 (3)	< 0.0001	-	1	< 0.0001
		nrde-4	Control	6.12 ± 0.33	6.70 ± 0.19	5.57 ± 0.17	6.10 ± 0.16	90 (3)	< 0.0001	1	-	< 0.0001
			Hyperosmosis	6.89 ± 0.38	7.57 ± 0.13	6.27 ± 0.18	6.83 ± 0.14	90 (3)	< 0.0001	< 0.0001	< 0.0001	-
	F1	WT	Control	5.00 ± 0.02	5.03 ± 0.10	4.97 ± 0.10	5.00 ± 0.11	90 (3)	-	< 0.0001	< 0.0001	< 0.0001
			Hyperosmosis	5.69 ± 0.03	5.73 ± 0.12	5.63 ± 0.12	5.70 ± 0.13	90 (3)	< 0.0001	-	0.0217	0.0394
		nrde-4	Control	6.01 ± 0.08	6.13 ± 0.21	5.87 ± 0.14	6.03 ± 0.21	90 (3)	< 0.0001	0.0217	-	1
			Hyperosmosis	5.97 ± 0.08	6.00 ± 0.17	5.83 ± 0.17	6.07 ± 0.18	90 (3)	< 0.0001	0.0394	1	-
Figure	Generation		Condition	Mean survival time (h) mean ± S.D.
				Total
2b	P0	WT	Control	5.11 ± 0.13
			Hyperosmosis	6.43 ± 0.42
		nrde-1	Control	5.73 ± 0.29
			Hyperosmosis	6.87 ± 0.32
	F1	WT	Control	5.07 ± 0.04
			Hyperosmosis	5.74 ± 0.07
		nrde-1	Control	5.94 ± 0.34
			Hyperosmosis	6.29 ± 0.40
	P0	WT	Control	5.46 ± 0.22
			Hyperosmosis	6.56 ± 0.32
		nrde-2	Control	6.18 ± 0.25
			Hyperosmosis	6.96 ± 0.40
	F1	WT	Control	5.10 ± 0.09
			Hyperosmosis	5.77 ± 0.12
		nrde-2	Control	5.84 ± 0.40
			Hyperosmosis	5.90 ± 0.47
	P0	WT	Control	5.37 ± 0.32
			Hyperosmosis	6.33 ± 0.42
		nrde-4	Control	6.12 ± 0.57
			Hyperosmosis	6.89 ± 0.65
	F1	WT	Control	5.00 ± 0.03
			Hyperosmosis	5.69 ± 0.05
		nrde-4	Control	6.01 ± 0.13
			Hyperosmosis	5.97 ± 0.12
Figure	Generation		Condition	Mean survival time (h) mean ± S.E.				# animals (N)	P-value
				Total	Exp. 1	Exp. 2	Exp. 3		vs WT Control	vs WT Hyperosmosis	vs set-25 Control	vs set-25 Hyperosmoss
2c	P0	WT	Control	5.43 ± 0.19	5.20 ± 0.10	5.30 ± 0.14	5.80 ± 0.14	90 (3)	-	< 0.0001	0.4396	< 0.0001
			Hyperosmosis	6.70 ± 0.19	6.33 ± 0.11	6.87 ± 0.11	6.90 ± 0.10	90 (3)	< 0.0001	-	< 0.0001	1
		set-25	Control	5.60 ± 0.14	5.43 ± 0.12	5.50 ± 0.12	5.87 ± 0.18	90 (3)	0.4396	< 0.0001	-	< 0.0001
			Hyperosmosis	6.63 ± 0.22	6.20 ± 0.14	6.93 ± 0.10	6.77 ± 0.15	90 (3)	< 0.0001	1	< 0.0001	-
	F1	WT	Control	5.66 ± 0.33	5.00 ± 0.13	5.90 ± 0.14	6.07 ± 0.11	90 (3)	-	< 0.0001	0.2473	0.8548
			Hyperosmosis	6.39 ± 0.38	5.63 ± 0.16	6.70 ± 0.16	6.83 ± 0.14	90 (3)	< 0.0001	-	< 0.0001	< 0.0001
		set-25	Control	5.47 ± 0.26	5.03 ± 0.07	5.43 ± 0.14	5.93 ± 0.13	90 (3)	0.2473	< 0.0001	-	1
			Hyperosmosis	5.57 ± 0.30	4.97 ± 0.10	5.80 ± 0.11	5.93 ± 0.10	90 (3)	0.8548	< 0.0001	1	-
Figure	Generation		Condition	Mean survival time (h) mean ± S.E.				# animals (N)	P-value
				Total	Exp. 1	Exp. 2	Exp. 3		vs WT Control	vs WT Hyperosmosis	vs set-32 Control	vs set-32 Hyperosmoss
2d	P0	WT	Control	5.63 ± 0.15	5.63 ± 0.12	5.90 ± 0.12	5.37 ± 0.12	90 (3)	-	< 0.0001	0.077	< 0.0001
			Hyperosmosis	7.19 ± 0.11	6.97 ± 0.13	7.23 ± 0.14	7.37 ± 0.15	90 (3)	< 0.0001	-	< 0.0001	1
		set-32	Control	5.87 ± 0.31	6.00 ± 0.13	6.33 ± 0.15	5.27 ± 0.12	90 (3)	0.077	< 0.0001	-	< 0.0001
			Hyperosmosis	7.26 ± 0.06	7.17 ± 0.12	7.37 ± 0.12	7.23 ± 0.12	90 (3)	< 0.0001	1	< 0.0001	-
	F1	WT	Control	5.66 ± 0.36	4.93 ± 0.10	6.07 ± 0.17	5.97 ± 0.13	90 (3)	-	0.0001	1	0.5402
			Hyperosmosis	6.29 ± 0.39	5.50 ± 0.14	6.63 ± 0.17	6.73 ± 0.13	90 (3)	0.0001	-	0.0004	0.0163
		set-32	Control	5.70 ± 0.38	5.03 ± 0.12	6.33 ± 0.18	5.73 ± 0.11	90 (3)	1	0.0004	-	0.9798
			Hyperosmosis	5.84 ± 0.42	5.07 ± 0.07	6.53 ± 0.17	5.93 ± 0.15	90 (3)	0.5402	0.0163	0.9798	-
Figure	Generation		Condition	Mean survival time (h) mean ± S.E.				# animals (N)	P-value
				Total	Exp. 1	Exp. 2	Exp. 3		vs WT Control	vs WT Hyperosmosis	vs set-25;set-32 Control	vs set-25;set-32 Hyperosmoss
2e	P0	WT	Control	5.36 ± 0.09	5.17 ± 0.11	5.47 ± 0.12	5.43 ± 0.14	90 (3)	-	< 0.0001	< 0.0001	< 0.0001
			Hyperosmosis	6.52 ± 0.24	6.23 ± 0.13	7.00 ± 0.12	6.33 ± 0.13	90 (3)	< 0.0001	-	1	< 0.0001
		set-25;set-32	Control	6.46 ± 0.12	6.37 ± 0.14	6.70 ± 0.12	6.30 ± 0.14	90 (3)	< 0.0001	1	-	< 0.0001
			Hyperosmosis	7.17 ± 0.17	7.03 ± 0.15	7.50 ± 0.11	6.97 ± 0.15	90 (3)	< 0.0001	< 0.0001	< 0.0001	-
	F1	WT	Control	5.47 ± 0.33	4.93 ± 0.10	5.40 ± 0.11	6.07 ± 0.12	90 (3)	-	< 0.0001	< 0.0001	< 0.0001
			Hyperosmosis	6.22 ± 0.34	5.63 ± 0.15	6.23 ± 0.12	6.80 ± 0.13	90 (3)	< 0.0001	-	0.0013	< 0.0001
		set-25;set-32	Control	6.69 ± 0.21	6.30 ± 0.13	6.73 ± 0.11	7.03 ± 0.15	90 (3)	< 0.0001	0.0013	-	0.9595
			Hyperosmosis	6.82 ± 0.18	6.50 ± 0.13	7.13 ± 0.11	6.83 ± 0.17	90 (3)	< 0.0001	< 0.0001	0.9595	-
These data represent mergers of independent trials. P values were calculated by log-rank test with Bonferroni correction.
#, number of animals observed; N, number of independent trails.

## Sheet: Figure 3
Supplementary Data 3. Summary of stress resistance experiments.
Figure	Generation		Condition	Mean survival time (h) mean ± S.E.				# animals (N)	P-value
				Total	Exp. 1	Exp. 2	Exp. 3		vs WT Control	vs WT Hyperosmosis	vs sid-1 Control	vs sid-1 Hyperosmoss
3a	P0	WT	Control	5.20 ± 0.11	5.37 ± 0.15	5.00 ± 0.08	5.23 ± 0.09	90 (3)	-	< 0.0001	0.0401	0.0002
			Hyperosmosis	6.27 ± 0.09	6.40 ± 0.13	6.30 ± 0.18	6.10 ± 0.10	90 (3)	< 0.0001	-	< 0.0001	0.0001
		sid-1	Control	5.47 ± 0.19	5.37 ± 0.14	5.20 ± 0.09	5.83 ± 0.17	90 (3)	0.0401	< 0.0001	-	0.2663
			Hyperosmosis	5.68 ± 0.12	5.67 ± 0.15	5.47 ± 0.15	5.90 ± 0.18	90 (3)	0.0002	0.0001	0.2663	-
	F1	WT	Control	4.97 ± 0.07	5.07 ± 0.10	5.00 ± 0.11	4.83 ± 0.10	90 (3)	-	< 0.0001	0.0013	0.0015
			Hyperosmosis	5.66 ± 0.13	5.77 ± 0.13	5.80 ± 0.16	5.40 ± 0.13	90 (3)	< 0.0001	-	0.001	0.012
		sid-1	Control	5.29 ± 0.04	5.23 ± 0.11	5.27 ± 0.09	5.37 ± 0.12	90 (3)	0.0013	0.001	-	1
			Hyperosmosis	5.32 ± 0.09	5.23 ± 0.10	5.23 ± 0.11	5.50 ± 0.17	90 (3)	0.0015	0.012	1	-
Figure	Generation		Condition	Mean survival time (h) mean ± S.E.				# animals (N)	P-value
				Total	Exp. 1	Exp. 2	Exp. 3		vs ctrl RNAi Control	vs ctrl RNAi Hyperosmosis	vs sid-1 RNAi Control	vs sid-1 RNAi Hyperosmoss
3b	P0	Control RNAi	Control	7.02 ± 0.13	7.10 ± 0.16	6.77 ± 0.19	7.20 ± 0.15	90 (3)	-	0.0024	0.0632	1
			Hyperosmosis	7.53 ± 0.03	7.50 ± 0.13	7.47 ± 0.13	7.57 ± 0.11	90 (3)	0.0024	-	1	0.0243
		sid-1 RNAi	Control	7.33 ± 0.30	7.77 ± 0.09	6.77 ± 0.16	7.47 ± 0.13	90 (3)	0.0632	1	-	0.3408
			Hyperosmosis	7.19 ± 0.24	7.43 ± 0.14	6.70 ± 0.16	7.43 ± 0.11	90 (3)	1	0.0243	0.3408	-
	F1	Control RNAi	Control	6.58 ± 0.11	6.67 ± 0.18	6.37 ± 0.19	6.70 ± 0.17	90 (3)	-	0.0028	0.0255	0.3067
			Hyperosmosis	7.08 ± 0.05	7.13 ± 0.15	6.97 ± 0.15	7.13 ± 0.15	90 (3)	0.0028	-	1	0.2376
		sid-1 RNAi	Control	6.99 ± 0.19	6.80 ± 0.18	6.80 ± 0.16	7.37 ± 0.14	90 (3)	0.0255	1	-	0.8708
			Hyperosmosis	6.86 ± 0.12	6.83 ± 0.16	6.60 ± 0.15	7.00 ± 0.16	90 (3)	0.3067	0.2376	0.8708	-
Figure	Generation		Condition	Mean survival time (h) mean ± S.E.			# animals (N)	P-value
				Total	Exp. 1	Exp. 2		vs ctrl RNAi Control	vs ctrl RNAi Hyperosmosis	vs sid-1 RNAi Control	vs sid-1 RNAi Hyperosmoss
3c	P0	Control RNAi	Control	6.72 ± 0.12	6.83 ± 0.16	6.60 ± 0.15	60 (2)	-	< 0.0001	0.885	< 0.0001
			Hyperosmosis	7.78 ± 0.15	7.93 ± 0.14	7.63 ± 0.17	60 (2)	< 0.0001	-	< 0.0001	1
		sid-1 RNAi	Control	6.92 ± 0.02	6.90 ± 0.12	6.93 ± 0.16	60 (2)	0.885	< 0.0001	-	< 0.0001
			Hyperosmosis	7.90 ± 0.13	7.77 ± 0.12	8.03 ± 0.15	60 (2)	< 0.0001	1	< 0.0001	-
	F1	Control RNAi	Control	6.45 ± 0.12	6.57 ± 0.15	6.33 ± 0.13	60 (2)	-	< 0.0001	0.2802	0.0669
			Hyperosmosis	7.28 ± 0.12	7.40 ± 0.15	7.17 ± 0.14	60 (2)	< 0.0001	-	0.0005	0.007
		sid-1 RNAi	Control	6.70 ± 0.03	6.73 ± 0.14	6.67 ± 0.14	60 (2)	0.2802	0.0005	-	1
			Hyperosmosis	6.78 ± 0.02	6.77 ± 0.14	6.80 ± 0.16	60 (2)	0.0669	0.007	1	-
Figure	Generation		Condition	Mean survival time (h) mean ± S.E.				# animals (N)	P-value
				Total	Exp. 1	Exp. 2	Exp. 3		vs ctrl RNAi Control	vs ctrl RNAi Hyperosmosis	vs sid-1 RNAi Control	vs sid-1 RNAi Hyperosmoss
3d	F1	Control RNAi	Control	5.96 ± 0.46	6.40 ± 0.11	5.03 ± 0.12	6.43 ± 0.12	90 (3)	-	< 0.0001	0.3656	0.068
			Hyperosmosis	6.59 ± 0.40	7.00 ± 0.14	5.80 ± 0.17	6.97 ± 0.14	90 (3)	< 0.0001	-	0.0074	0.0692
		sid-1 RNAi	Control	6.17 ± 0.37	6.43 ± 0.14	5.43 ± 0.16	6.63 ± 0.14	90 (3)	0.3656	0.0074	-	1
			Hyperosmosis	6.28 ± 0.33	6.23 ± 0.15	5.73 ± 0.17	6.87 ± 0.15	90 (3)	0.068	0.0692	1	-
Figure	Generation		Condition	Mean survival time (h) mean ± S.E.				# animals (N)	P-value
				Total	Exp. 1	Exp. 2	Exp. 3		vs ctrl RNAi Control	vs ctrl RNAi Hyperosmosis	vs sid-1 RNAi Control	vs sid-1 RNAi Hyperosmoss
3e	F1	Control RNAi	Control	6.06 ± 0.06	6.10 ± 0.22	5.93 ± 0.19	6.13 ± 0.15	90 (3)	-	0.0003	0.0188	0.2124
			Hyperosmosis	6.71 ± 0.02	6.67 ± 0.20	6.73 ± 0.18	6.27 ± 0.16	90 (3)	0.0003	-	0.8815	0.1498
		sid-1 RNAi	Control	6.49 ± 0.21	6.07 ± 0.19	6.77 ± 0.19	6.63 ± 0.17	90 (3)	0.0188	0.8815	-	1
			Hyperosmosis	6.34 ± 0.24	5.87 ± 0.18	6.67 ± 0.17	6.50 ± 0.19	90 (3)	0.2124	0.1498	1	-
Figure	Generation		Condition	Mean survival time (h) mean ± S.E.			# animals (N)	P-value
				Total	Exp. 1	Exp. 2		vs ctrl RNAi Control	vs ctrl RNAi Hyperosmosis	vs sid-1 RNAi Control	vs sid-1 RNAi Hyperosmoss
3f	F1	Control RNAi	Control	6.37 ± 0.07	6.30 ± 0.12	6.43 ± 0.12	60 (2)	-	< 0.0001	1	1
			Hyperosmosis	7.07 ± 0.14	6.93 ± 0.15	7.20 ± 0.14	60 (2)	< 0.0001	-	< 0.0001	< 0.0001
		sid-1 RNAi	Control	6.35 ± 0.12	6.23 ± 0.12	6.47 ± 0.12	60 (2)	1	< 0.0001	-	1
			Hyperosmosis	6.30 ± 0.10	6.20 ± 0.09	6.40 ± 0.11	60 (2)	1	< 0.0001	1	-
These data represent mergers of independent trials. P values were calculated by log-rank test with Bonferroni correction.
#, number of animals observed; N, number of independent trails.

## Sheet: Figure 4
Supplementary Data 4. Summary of stress resistance experiments.
Figure	Generation		Condition	Mean survival time (h) mean ± S.E.				# animals (N)	P-value
				Total	Exp. 1	Exp. 2	Exp. 3		vs WT Control	vs WT Hyperosmosis	vs rgef-1p::Cas9;sgRNA dcr-1 Control	vs rgef-1p::Cas9;sgRNA dcr-1 Hyperosmosis	vs gly-19p::Cas9;sgRNA dcr-1 Control	vs gly-19p::Cas9;sgRNA dcr-1 Hyperosmosis
4a	P0	WT	Control	5.37 ± 0.03	5.33 ± 0.14	5.33 ± 0.11	5.43 ± 0.13	90 (3)	-	< 0.0001	0.0031	1	0.0055	0.039
			Hyperosmosis	6.76 ± 0.17	6.73 ± 0.16	7.07 ± 0.13	6.47 ± 0.12	90 (3)	< 0.0001	-	< 0.0001	< 0.0001	< 0.0001	< 0.0001
		rgef-1p::Cas9;sgRNA dcr-1	Control	4.99 ± 0.04	5.07 ± 0.15	4.97 ± 0.12	4.93 ± 0.10	90 (3)	0.0031	< 0.0001	-	0.0001	1	< 0.0001
			Hyperosmosis	5.49 ± 0.12	5.73 ± 0.16	5.37 ± 0.11	5.37 ± 0.12	90 (3)	1	< 0.0001	0.0001	-	0.0002	0.6087
		gly-19p::Cas9;sgRNA dcr-1	Control	4.98 ± 0.11	4.90 ± 0.15	4.83 ± 0.13	5.20 ± 0.13	90 (3)	0.0055	< 0.0001	1	0.0002	-	< 0.0001
			Hyperosmosis	5.67 ± 0.03	5.63 ± 0.15	5.73 ± 0.12	5.63 ± 0.14	90 (3)	0.039	< 0.0001	< 0.0001	0.6087	< 0.0001	-
	F1	WT	Control	5.39 ± 0.36	4.93 ± 0.11	5.13 ± 0.08	6.10 ± 0.14	90 (3)	-	< 0.0001	0.321	0.1211	1	1
			Hyperosmosis	6.19 ± 0.46	5.67 ± 0.14	5.80 ± 0.14	7.10 ± 0.12	90 (3)	< 0.0001	-	< 0.0001	< 0.0001	< 0.0001	< 0.0001
		rgef-1p::Cas9;sgRNA dcr-1	Control	5.22 ± 0.05	5.23 ± 0.09	5.13 ± 0.08	5.30 ± 0.11	90 (3)	0.321	< 0.0001	-	1	0.5552	0.021
			Hyperosmosis	5.18 ± 0.03	5.17 ± 0.12	5.13 ± 0.06	5.23 ± 0.09	90 (3)	0.1211	< 0.0001	1	-	0.2259	0.0058
		gly-19p::Cas9;sgRNA dcr-1	Control	5.37 ± 0.18	5.30 ± 0.13	5.10 ± 0.10	5.70 ± 0.16	90 (3)	1	< 0.0001	0.5552	0.2259	-	1
			Hyperosmosis	5.51 ± 0.17	5.77 ± 0.17	5.23 ± 0.11	5.53 ± 0.15	90 (3)	1	< 0.0001	0.021	0.0058	1	-
Figure	Generation		Condition	Mean survival time (h) mean ± S.E.				# animals (N)	P-value
				Total	Exp. 1	Exp. 2	Exp. 3		vs WT Control	vs WT Hyperosmosis	vs rgef-1p::Cas9;sgRNA drsh-1 Control	vs rgef-1p::Cas9;sgRNA drsh-1 Hyperosmosis	vs gly-19p::Cas9;sgRNA drsh-1 Control	vs gly-19p::Cas9;sgRNA drsh-1 Hyperosmosis
4b	P0	WT	Control	5.68 ± 0.19	5.93 ± 0.08	5.80 ± 0.11	5.30 ± 0.10	90 (3)	-	< 0.0001	1	0.0976	0.0126	< 0.0001
			Hyperosmosis	7.03 ± 0.07	7.17 ± 0.12	7.00 ± 0.12	6.93 ± 0.13	90 (3)	< 0.0001	-	< 0.0001	< 0.0001	< 0.0001	1
		rgef-1p::Cas9;sgRNA drsh-1	Control	5.61 ± 0.10	5.63 ± 0.12	5.77 ± 0.15	5.43 ± 0.12	90 (3)	1	< 0.0001	-	0.0527	0.0083	< 0.0001
			Hyperosmosis	5.91 ± 0.06	6.03 ± 0.12	5.90 ± 0.14	5.83 ± 0.18	90 (3)	0.0976	< 0.0001	0.0527	-	1	< 0.0001
		gly-19p::Cas9;sgRNA drsh-1	Control	5.97 ± 0.18	6.23 ± 0.10	6.03 ± 0.11	5.63 ± 0.15	90 (3)	0.0126	< 0.0001	0.0083	1	-	< 0.0001
			Hyperosmosis	6.94 ± 0.20	7.33 ± 0.14	6.70 ± 0.16	6.80 ± 0.14	90 (3)	< 0.0001	1	< 0.0001	< 0.0001	< 0.0001	-
	F1	WT	Control	5.88 ± 0.09	5.87 ± 0.12	5.73 ± 0.14	6.03 ± 0.15	90 (3)	-	< 0.0001	1	1	0.012	0.0045
			Hyperosmosis	6.79 ± 0.04	6.77 ± 0.15	6.73 ± 0.12	6.87 ± 0.15	90 (3)	< 0.0001	-	< 0.0001	< 0.0001	0.0001	< 0.0001
		rgef-1p::Cas9;sgRNA drsh-1	Control	5.79 ± 0.05	5.80 ± 0.14	5.70 ± 0.12	5.87 ± 0.18	90 (3)	1	< 0.0001	-	1	0.0019	0.0005
			Hyperosmosis	5.86 ± 0.07	5.87 ± 0.10	5.73 ± 0.13	5.97 ± 0.15	90 (3)	1	< 0.0001	1	-	0.0043	0.0011
		gly-19p::Cas9;sgRNA drsh-1	Control	6.24 ± 0.04	6.17 ± 0.11	6.30 ± 0.12	6.21 ± 0.18	90 (3)	0.012	0.0001	0.0019	0.0043	-	1
			Hyperosmosis	6.28 ± 0.04	6.33 ± 0.11	6.30 ± 0.08	6.20 ± 0.17	90 (3)	0.0045	< 0.0001	0.0005	0.0011	1	-
Figure	Generation		Condition	Mean survival time (h) mean ± S.E.			# animals (N)	P-value
				Total	Exp. 1	Exp. 2		vs WT Control	vs WT Hyperosmosis	vs gly-19p::Cas9;sgRNA dcr-1 Control	vs gly-19p::Cas9;sgRNA dcr-1 Hyperosmosis	vs gly-19p::Cas9;sgRNA drsh-1 Control	vs gly-19p::Cas9;sgRNA drsh-1 Hyperosmosis
4d	P0	WT	Control	5.73 ± 0.17	5.57 ± 0.09	5.90 ± 0.12	60 (2)	-	< 0.0001	0.0001	0.2137	0.0277	< 0.0001
			Hyperosmosis	6.72 ± 0.25	6.47 ± 0.12	6.97 ± 0.10	60 (2)	< 0.0001	-	< 0.0001	< 0.0001	< 0.0001	1
		gly-19p::Cas9;sgRNA dcr-1	Control	5.23 ± 0.07	5.17 ± 0.11	5.30 ± 0.10	60 (2)	0.0001	< 0.0001	-	< 0.0001	< 0.0001	< 0.0001
			Hyperosmosis	5.97 ± 0.20	5.77 ± 0.11	6.17 ± 0.12	60 (2)	0.2137	< 0.0001	< 0.0001	-	1	< 0.0001
		gly-19p::Cas9;sgRNA drsh-1	Control	6.05 ± 0.15	5.90 ± 0.07	6.20 ± 0.13	60 (2)	0.0277	< 0.0001	< 0.0001	1	-	< 0.0001
			Hyperosmosis	6.85 ± 0.18	6.67 ± 0.12	7.03 ± 0.13	60 (2)	< 0.0001	1	< 0.0001	< 0.0001	< 0.0001	-
										(P0: gly-19p::Cas9;sgRNA dcr-1)		(P0: gly-19p::Cas9;sgRNA drsh-1)
								vs WT Control	vs WT Hyperosmosis	vs No array Control	vs No array Hyperosmoss	vs No array Control	vs No array Hyperosmoss
	F1	WT	Control	6.00 ± 0.00	6.00 ± 0.11	6.00 ± 0.12	60 (2)	-	< 0.0001	< 0.0001	< 0.0001	1	0.0078
			Hyperosmosis	6.75 ± 0.08	6.67 ± 0.10	6.83 ± 0.11	60 (2)	< 0.0001	-	< 0.0001	< 0.0001	< 0.0001	0.486
		No array (P0: gly-19p::Cas9;sgRNA dcr-1)	Control	4.63 ± 0.04	4.67 ± 0.10	4.60 ± 0.11	60 (2)	< 0.0001	< 0.0001	-	0.2416	< 0.0001	< 0.0001
			Hyperosmosis	4.87 ± 0.04	4.83 ± 0.12	4.90 ± 0.14	60 (2)	< 0.0001	< 0.0001	0.2416	-	< 0.0001	< 0.0001
		No array (P0: gly-19p::Cas9;sgRNA drsh-1)	Control	6.10 ± 0.40	5.70 ± 0.10	6.50 ± 0.14	60 (2)	1	< 0.0001	< 0.0001	< 0.0001	-	0.1228
			Hyperosmosis	6.43 ± 0.60	5.83 ± 0.10	7.03 ± 0.15	60 (2)	0.0078	0.486	< 0.0001	< 0.0001	0.1228	-
Figure	Generation		Condition	Mean survival time (h) mean ± S.E.				# animals (N)	P-value
				Total	Exp. 1	Exp. 2	Exp. 3		vs ctrl RNAi Control	vs ctrl RNAi Hyperosmosis	vs dcr-1 RNAi Control	vs dcr-1 RNAi Hyperosmoss	vs drsh-1 RNAi Control	vs drsh-1 RNAi Hyperosmoss
4e	P0	Control RNAi	Control	7.00 ± 0.13	7.03 ± 0.12	6.77 ± 0.14	7.20 ± 0.14	90 (3)	-	< 0.0001	0.4111	< 0.0001	0.0301	< 0.0001
			Hyperosmosis	7.88 ± 0.12	7.97 ± 0.15	7.63 ± 0.15	8.03 ± 0.14	90 (3)	< 0.0001	-	< 0.0001	1	< 0.0001	1
		dcr-1 RNAi	Control	7.21 ± 0.10	7.17 ± 0.11	7.07 ± 0.12	7.40 ± 0.09	90 (3)	0.4111	< 0.0001	-	< 0.0001	1	< 0.0001
			Hyperosmosis	7.99 ± 0.08	8.03 ± 0.14	7.83 ± 0.15	8.10 ± 0.13	90 (3)	< 0.0001	1	< 0.0001	-	< 0.0001	1
		drsh-1 RNAi	Control	7.32 ± 0.13	7.47 ± 0.13	7.07 ± 0.11	7.43 ± 0.11	90 (3)	0.0301	< 0.0001	1	< 0.0001	-	< 0.0001
			Hyperosmosis	8.01 ± 0.11	8.07 ± 0.13	7.80 ± 0.13	8.17 ± 0.13	90 (3)	< 0.0001	1	< 0.0001	1	< 0.0001	-
	F1	Control RNAi	Control	6.60 ± 0.03	6.53 ± 0.14	6.63 ± 0.14	6.63 ± 0.16	90 (3)	-	< 0.0001	1	< 0.0001	1	< 0.0001
			Hyperosmosis	7.27 ± 0.02	7.27 ± 0.12	7.23 ± 0.14	7.30 ± 0.15	90 (3)	< 0.0001	-	< 0.0001	1	< 0.0001	1
		dcr-1 RNAi	Control	6.62 ± 0.03	6.57 ± 0.15	6.63 ± 0.14	6.67 ± 0.16	90 (3)	1	< 0.0001	-	< 0.0001	1	0.0001
			Hyperosmosis	7.23 ± 0.04	7.30 ± 0.13	7.17 ± 0.13	7.23 ± 0.15	90 (3)	< 0.0001	1	< 0.0001	-	< 0.0001	1
		drsh-1 RNAi	Control	6.54 ± 0.06	6.63 ± 0.15	6.57 ± 0.12	6.43 ± 0.11	90 (3)	1	< 0.0001	1	< 0.0001	-	< 0.0001
			Hyperosmosis	7.17 ± 0.08	7.27 ± 0.12	7.23 ± 0.12	7.00 ± 0.13	90 (3)	< 0.0001	1	0.0001	1	< 0.0001	-
These data represent mergers of independent trials. P values were calculated by log-rank test with Bonferroni correction.
#, number of animals observed; N, number of independent trails.

## Sheet: Figure S1
Supplementary Data 5. Summary of stress resistance experiments.
Figure	Generation		Condition	Mean survival time (h) mean ± S.E.				# animals (N)	P-value
				Total	Exp. 1	Exp. 2	Exp. 3		vs WT Control	vs WT Hyperosmosis	vs dcr-1 -/- Control	vs dcr-1 -/- Hyperosmoss
S1a	P0	WT	Control	6.07 ± 0.06	5.97 ± 0.12	6.07 ± 0.10	6.17 ± 0.10	90 (3)	-	< 0.0001	1	0.4538
			Hyperosmosis	6.84 ± 0.07	6.70 ± 0.12	6.90 ± 0.11	6.93 ± 0.10	90 (3)	< 0.0001	-	< 0.0001	< 0.0001
		dcr-1 -/-	Control	6.13 ± 0.03	6.10 ± 0.15	6.20 ± 0.11	6.10 ± 0.10	90 (3)	1	< 0.0001	-	1
			Hyperosmosis	6.20 ± 0.05	6.27 ± 0.14	6.10 ± 0.12	6.23 ± 0.10	90 (3)	0.4538	< 0.0001	1	-
	F1	WT	Control	6.24 ± 0.10	6.43 ± 0.10	6.23 ± 0.11	6.07 ± 0.08	90 (3)	-	< 0.0001	1	1
			Hyperosmosis	6.94 ± 0.11	7.10 ± 0.11	7.00 ± 0.12	6.73 ± 0.10	90 (3)	< 0.0001	-	< 0.0001	< 0.0001
		dcr-1 -/-	Control	6.18 ± 0.07	6.23 ± 0.11	6.27 ± 0.15	6.03 ± 0.12	90 (3)	1	< 0.0001	-	1
			Hyperosmosis	6.16 ± 0.12	6.40 ± 0.13	6.03 ± 0.11	6.03 ± 0.09	90 (3)	1	< 0.0001	1	-
Figure	Generation		Condition	Mean survival time (h) mean ± S.E.				# animals (N)	P-value
				Total	Exp. 1	Exp. 2	Exp. 3		vs ctrl RNAi Control	vs ctrl RNAi Hyperosmosis	vs dcr-1 RNAi Control	vs dcr-1 RNAi Hyperosmoss	vs drsh-1 RNAi Control	vs drsh-1 RNAi Hyperosmoss
S1c	P0	Control RNAi	Control	6.13 ± 0.10	5.93 ± 0.12	6.23 ± 0.14	6.23 ± 0.10	90 (3)	-	< 0.0001	0.3459	0.9438	1	0.0117
			Hyperosmosis	6.98 ± 0.13	6.77 ± 0.13	7.23 ± 0.12	6.93 ± 0.10	90 (3)	< 0.0001	-	< 0.0001	< 0.0001	< 0.0001	< 0.0001
		dcr-1 RNAi	Control	6.33 ± 0.06	6.23 ± 0.13	6.43 ± 0.13	6.33 ± 0.10	90 (3)	0.3459	< 0.0001	-	1	1	1
			Hyperosmosis	6.28 ± 0.06	6.23 ± 0.14	6.20 ± 0.11	6.40 ± 0.10	90 (3)	0.9438	< 0.0001	1	-	1	0.3506
		drsh-1 RNAi	Control	6.26 ± 0.10	6.07 ± 0.12	6.30 ± 0.12	6.40 ± 0.12	90 (3)	1	< 0.0001	1	1	-	0.2693
			Hyperosmosis	6.46 ± 0.08	6.30 ± 0.13	6.53 ± 0.11	6.53 ± 0.10	90 (3)	0.0117	< 0.0001	1	0.3506	0.2693	-
	F1	Control RNAi	Control	6.17 ± 0.12	6.17 ± 0.13	5.97 ± 0.14	6.37 ± 0.11	90 (3)	-	< 0.0001	< 0.0001	< 0.0001	< 0.0001	< 0.0001
			Hyperosmosis	6.86 ± 0.06	6.83 ± 0.13	6.77 ± 0.14	6.97 ± 0.12	90 (3)	< 0.0001	-	1	0.2039	1	1
		dcr-1 RNAi	Control	6.98 ± 0.05	6.93 ± 0.11	7.07 ± 0.11	6.93 ± 0.11	90 (3)	< 0.0001	1	-	1	1	1
			Hyperosmosis	7.04 ± 0.07	7.10 ± 0.13	7.13 ± 0.12	6.90 ± 0.14	90 (3)	< 0.0001	0.2039	1	-	1	0.2835
		drsh-1 RNAi	Control	6.94 ± 0.04	6.90 ± 0.14	7.03 ± 0.12	6.90 ± 0.10	90 (3)	< 0.0001	1	1	1	-	1
			Hyperosmosis	6.88 ± 0.04	6.93 ± 0.11	6.87 ± 0.11	6.80 ± 0.12	90 (3)	< 0.0001	1	1	0.2835	1	-
Figure	Generation		Condition	Mean survival time (h) mean ± S.E.			# animals (N)	P-value
				Total	Exp. 1	Exp. 2		vs ctrl RNAi Control	vs ctrl RNAi Hyperosmosis	vs dcr-1 RNAi Control	vs dcr-1 RNAi Hyperosmoss	vs drsh-1 RNAi Control	vs drsh-1 RNAi Hyperosmoss
S1e	F1	Control RNAi	Control	5.73 ± 0.10	5.63 ± 0.10	5.83 ± 0.13	60 (2)	-	< 0.0001	0.0091	0.0012	0.0059	0.0211
			Hyperosmosis	6.50 ± 0.17	6.33 ± 0.11	6.67 ± 0.14	60 (2)	< 0.0001	-	0.0762	0.2867	0.0081	0.002
		dcr-1 RNAi	Control	6.15 ± 0.22	6.37 ± 0.12	5.93 ± 0.15	60 (2)	0.0091	0.0762	-	1	1	1
			Hyperosmosis	6.22 ± 0.02	6.23 ± 0.13	6.20 ± 0.15	60 (2)	0.0012	0.2867	1	-	1	0.7634
		drsh-1 RNAi	Control	6.13 ± 0.07	6.07 ± 0.09	6.20 ± 0.12	60 (2)	0.0059	0.0081	1	1	-	1
			Hyperosmosis	6.08 ± 0.09	6.17 ± 0.10	6.00 ± 0.12	60 (2)	0.0211	0.002	1	0.7634	1	-
These data represent mergers of independent trials. P values were calculated by log-rank test with Bonferroni correction.
#, number of animals observed; N, number of independent trails.

## Sheet: Figure S2
Supplementary Data 6. Summary of stress resistance experiments.
Figure	Generation		Condition	Mean survival time (h) mean ± S.E.				# animals (N)	P-value
				Total	Exp. 1	Exp. 2	Exp. 3		vs Ctrl RNAi Control	vs Ctrl RNAi Hyperosmosis	vs hrde-1 RNAi Control	vs hrde-1 RNAi Hyperosmoss
S2a	P0	Control RNAi	Control	6.38 ± 0.07	6.37 ± 0.15	6.50 ± 0.12	6.27 ± 0.13	90 (3)	-	< 0.0001	1	< 0.0001
			Hyperosmosis	7.33 ± 0.14	7.10 ± 0.15	7.57 ± 0.10	7.33 ± 0.12	90 (3)	< 0.0001	-	< 0.0001	0.7429
		hrde-1 RNAi	Control	6.37 ± 0.07	6.33 ± 0.15	6.50 ± 0.12	6.27 ± 0.09	90 (3)	1	< 0.0001	-	< 0.0001
			Hyperosmosis	7.19 ± 0.22	6.87 ± 0.13	7.60 ± 0.10	7.10 ± 0.13	90 (3)	< 0.0001	0.7429	< 0.0001	-
	F1	Control RNAi	Control	6.38 ± 0.09	6.47 ± 0.14	6.47 ± 0.12	6.20 ± 0.12	90 (3)	-	< 0.0001	< 0.0001	< 0.0001
			Hyperosmosis	7.09 ± 0.08	7.17 ± 0.13	7.17 ± 0.12	6.93 ± 0.11	90 (3)	< 0.0001	-	1	0.237
		hrde-1 RNAi	Control	7.00 ± 0.05	7.10 ± 0.13	6.97 ± 0.11	6.93 ± 0.09	90 (3)	< 0.0001	1	-	1
			Hyperosmosis	6.96 ± 0.03	6.90 ± 0.11	7.00 ± 0.09	6.97 ± 0.09	90 (3)	< 0.0001	0.237	1	-
These data represent mergers of independent trials. P values were calculated by log-rank test with Bonferroni correction.
#, number of animals observed; N, number of independent trails.

## Sheet: Figure S4
Supplementary Data 7. Summary of stress resistance experiments.
Figure	Generation		Condition	Mean survival time (h) mean ± S.E.				# animals (N)	P-value
				Total	Exp. 1	Exp. 2	Exp. 3		vs WT Control	vs WT Hyperosmosis	vs eft-3p::Cas9;sgRNA dcr-1 Control	vs eft-3p::Cas9;sgRNA dcr-1 Hyperosmosis
S4e	P0	WT	Control	5.71 ± 0.07	5.77 ± 0.12	5.60 ± 0.13	5.77 ± 0.17	90 (3)	-	< 0.0001	0.6368	1
			Hyperosmosis	6.88 ± 0.11	6.77 ± 0.13	6.77 ± 0.14	7.10 ± 0.17	90 (3)	< 0.0001	-	< 0.0001	< 0.0001
		eft-3p::Cas9;sgRNA dcr-1	Control	5.44 ± 0.32	4.83 ± 0.15	5.93 ± 0.14	5.57 ± 0.18	90 (3)	0.6368	< 0.0001	-	0.4135
			Hyperosmosis	5.70 ± 0.32	5.10 ± 0.16	6.20 ± 0.10	5.80 ± 0.21	90 (3)	1	< 0.0001	0.4135	-
	F1	WT	Control	5.68 ± 0.30	5.73 ± 0.13	5.13 ± 0.11	6.17 ± 0.13	90 (3)	-	< 0.0001	< 0.0001	< 0.0001
			Hyperosmosis	6.43 ± 0.33	6.37 ± 0.14	5.90 ± 0.14	7.03 ± 0.12	90 (3)	< 0.0001	-	< 0.0001	< 0.0001
		eft-3p::Cas9;sgRNA dcr-1	Control	4.78 ± 0.11	4.83 ± 0.13	4.57 ± 0.10	4.93 ± 0.18	90 (3)	< 0.0001	< 0.0001	-	0.8552
			Hyperosmosis	4.64 ± 0.26	4.97 ± 0.15	4.13 ± 0.08	4.83 ± 0.16	90 (3)	< 0.0001	< 0.0001	0.8552	-
Figure	Generation		Condition	Mean survival time (h) mean ± S.E.				# animals (N)	P-value
				Total	Exp. 1	Exp. 2	Exp. 3		vs WT Control	vs WT Hyperosmosis	vs eft-3p::Cas9;sgRNA drsh-1 Control	vs eft-3p::Cas9;sgRNA drsh-1 Hyperosmosis
S4f	P0	WT	Control	5.87 ± 0.02	5.90 ± 0.16	5.87 ± 0.14	5.83 ± 0.13	90 (3)	-	< 0.0001	1	0.0017
			Hyperosmosis	7.00 ± 0.13	6.77 ± 0.13	7.03 ± 0.13	7.20 ± 0.14	90 (3)	< 0.0001	-	< 0.0001	< 0.0001
		eft-3p::Cas9;sgRNA drsh-1	Control	5.94 ± 0.13	6.20 ± 0.14	5.83 ± 0.14	5.80 ± 0.12	90 (3)	1	< 0.0001	-	0.008
			Hyperosmosis	6.30 ± 0.19	6.63 ± 0.10	5.97 ± 0.10	6.30 ± 0.16	90 (3)	0.0017	< 0.0001	0.008	-
	F1	WT	Control	5.74 ± 0.23	5.33 ± 0.10	5.77 ± 0.13	6.13 ± 0.12	90 (3)	-	< 0.0001	1	0.2405
			Hyperosmosis	6.56 ± 0.22	6.20 ± 0.09	6.50 ± 0.13	6.97 ± 0.14	90 (3)	< 0.0001	-	< 0.0001	< 0.0001
		eft-3p::Cas9;sgRNA drsh-1	Control	5.69 ± 0.14	5.53 ± 0.12	5.57 ± 0.17	5.97 ± 0.14	90 (3)	1	< 0.0001	-	0.4785
			Hyperosmosis	5.50 ± 0.22	5.07 ± 0.12	5.70 ± 0.17	5.73 ± 0.13	90 (3)	0.2405	< 0.0001	0.4785	-
These data represent mergers of independent trials. P values were calculated by log-rank test with Bonferroni correction.
#, number of animals observed; N, number of independent trails.
